# Supplementary material for: ﻿First report of albinism for Achalinussheni (Serpentes, Xenodermidae), with extended diagnosis of the species
Source: Zookeys. 2024 Aug 6;1209:1–17. doi: 10.3897/zookeys.1209.128944 (PMC11336387; doi:10.3897/zookeys.1209.128944)
Supplement: XML Treatment for Achalinus sheni [file zookeys.1209.128944-treatment1.xml]

<!DOCTYPE tp:taxon-treatment
  PUBLIC "-//TaxonX//DTD Taxonomic Treatment Publishing DTD v0 20100105//EN" "tax-treatment-NSO.dtd">
<tp:taxon-treatment xmlns:tp="http://www.plazi.org/taxpub"><tp:treatment-meta><kwd-group><label>Taxon classification</label><kwd>
                <named-content content-type="kingdom">Animalia</named-content>
              </kwd><kwd>
                <named-content content-type="order">Squamata</named-content>
              </kwd><kwd>
                <named-content content-type="family">Xenodermidae</named-content>
              </kwd></kwd-group><mixed-citation publication-type="journal"><person-group><name><surname>Xu</surname><given-names>Yu-Hao</given-names></name><name><surname>Wang</surname><given-names>Shuai</given-names></name><name><surname>Ma</surname><given-names>Shun</given-names></name><name><surname>Burbrink</surname><given-names>Frank T.</given-names></name><name><surname>Peng</surname><given-names>Li-Fang</given-names></name><name><surname>Huang</surname><given-names>Song</given-names></name></person-group><article-title>﻿First report of albinism for <italic><tp:taxon-name><tp:taxon-name-part taxon-name-part-type="genus" reg="Achalinus">Achalinus</tp:taxon-name-part><tp:taxon-name-part taxon-name-part-type="species" reg="sheni">sheni</tp:taxon-name-part></tp:taxon-name></italic> (<tp:taxon-name><tp:taxon-name-part taxon-name-part-type="suborder">Serpentes</tp:taxon-name-part></tp:taxon-name>, <tp:taxon-name><tp:taxon-name-part taxon-name-part-type="family">Xenodermidae</tp:taxon-name-part></tp:taxon-name>), with extended diagnosis of the species</article-title><source>Zookeys</source><day>06</day><month>08</month><year>2024</year><volume>1209</volume><fpage>1</fpage><lpage>17</lpage><pub-id pub-id-type="doi">10.3897/zookeys.1209.128944</pub-id></mixed-citation></tp:treatment-meta><tp:nomenclature><label>﻿</label><tp:taxon-name>
              <object-id xmlns:xlink="http://www.w3.org/1999/xlink" content-type="arpha" xlink:type="simple">6B1972E5-435B-5ADF-B4E1-C85CB127250F</object-id>
              <tp:taxon-name-part taxon-name-part-type="genus" reg="Achalinus">Achalinus</tp:taxon-name-part>
              <tp:taxon-name-part taxon-name-part-type="species" reg="sheni">sheni</tp:taxon-name-part>
            </tp:taxon-name><tp:taxon-authority>Ma, Xu, Qi, Wang, Tang, Huang &amp; Jiang, 2023</tp:taxon-authority><xref ref-type="fig" rid="F2">Figs 2</xref><xref ref-type="fig" rid="F3">, 3</xref><xref ref-type="fig" rid="F4">, 4</xref><xref ref-type="fig" rid="F5">, 5</xref><xref ref-type="fig" rid="F6">, 6 Common name: Shen’s Odd-scale Snake / Shěn Shì Jǐ Shé (沈氏脊蛇)</xref></tp:nomenclature><tp:treatment-sec sec-type="material" id="SECID0EBMBI"><title>Specimens examined.</title><p>Three typical specimens: LFR2023008 (adult female), LFR2023009 (adult male), LFR2023010 (adult female); and one albinistic specimen: LFR2024015 (adult female), collected in July, 2023 from Yangshi Town, Lianyuan City, Loudi City, Hunan Province (<named-content xmlns:xlink="http://www.w3.org/1999/xlink" content-type="dwc:verbatimCoordinates" xlink:type="simple"><named-content content-type="geo-json" specific-use="{&#34;type&#34;:&#34;Point&#34;,&#34;coordinates&#34;:[-111.808800,27.535300]}" id="NCID0EKMBI" xlink:type="simple">27°32'07.08"N, 111°48'31.68"W</named-content></named-content>, 370 m a. s. l.) ; coll. by Shu Li and Ziyuan Feng.</p></tp:treatment-sec><tp:treatment-sec sec-type="description" id="SECID0EPMBI"><title>Description of the albinistic specimen.</title><p><bold><italic>Measurements and scalation</italic>.</bold> An adult female specimen (field number LFR2024015) with <abbrev xmlns:xlink="http://www.w3.org/1999/xlink" xlink:title="snout–vent length" id="ABBRID0E1MBI" xlink:type="simple">SVL</abbrev> 354 mm (<abbrev xmlns:xlink="http://www.w3.org/1999/xlink" xlink:title="total length" id="ABBRID0E5MBI" xlink:type="simple">TL</abbrev> 416 mm and <abbrev xmlns:xlink="http://www.w3.org/1999/xlink" xlink:title="tail length" id="ABBRID0ECNBI" xlink:type="simple">TAL</abbrev> 62 mm); tail relatively short, TAl/<abbrev xmlns:xlink="http://www.w3.org/1999/xlink" xlink:title="total length" id="ABBRID0EGNBI" xlink:type="simple">TL</abbrev> ratio 0.149; body slender and cylindrical; head slightly distinct from the neck; <abbrev xmlns:xlink="http://www.w3.org/1999/xlink" xlink:title="head width" id="ABBRID0EKNBI" xlink:type="simple">HW</abbrev> 5.8 mm; <abbrev xmlns:xlink="http://www.w3.org/1999/xlink" xlink:title="head length" id="ABBRID0EONBI" xlink:type="simple">HL</abbrev> 10.8 mm; eye small; <abbrev xmlns:xlink="http://www.w3.org/1999/xlink" xlink:title="eye diameter" id="ABBRID0ESNBI" xlink:type="simple">ED</abbrev> 1.1 mm; rostrum small, triangular, slightly visible from above; length of the suture between the internasals (<abbrev xmlns:xlink="http://www.w3.org/1999/xlink" xlink:title="length of the suture between internasals" id="ABBRID0EWNBI" xlink:type="simple">LSBI</abbrev> 1.25 mm) subequal to the length of the suture between the prefrontals (<abbrev xmlns:xlink="http://www.w3.org/1999/xlink" xlink:title="length of the suture between prefrontals" id="ABBRID0E1NBI" xlink:type="simple">LSBP</abbrev> 1.32 mm), <abbrev xmlns:xlink="http://www.w3.org/1999/xlink" xlink:title="length of the suture between internasals" id="ABBRID0E5NBI" xlink:type="simple">LSBI</abbrev>/<abbrev xmlns:xlink="http://www.w3.org/1999/xlink" xlink:title="length of the suture between prefrontals" id="ABBRID0ECOBI" xlink:type="simple">LSBP</abbrev> ratio 0.95; nostril in the anterior part of the nasal; prefrontals paired; frontal single, pentagonal, pointing to the rear, the width and length close; loreal one, subrectangular, <abbrev xmlns:xlink="http://www.w3.org/1999/xlink" xlink:title="loreal length" id="ABBRID0EGOBI" xlink:type="simple">LorL</abbrev> 1.6 mm, <abbrev xmlns:xlink="http://www.w3.org/1999/xlink" xlink:title="loreal height" id="ABBRID0EKOBI" xlink:type="simple">LorH</abbrev> 0.9 mm, <abbrev xmlns:xlink="http://www.w3.org/1999/xlink" xlink:title="loreal height" id="ABBRID0EOOBI" xlink:type="simple">LorH</abbrev>/<abbrev xmlns:xlink="http://www.w3.org/1999/xlink" xlink:title="loreal length" id="ABBRID0ESOBI" xlink:type="simple">LorL</abbrev> ratio 0.56; supraocular one, pentagonal, <abbrev xmlns:xlink="http://www.w3.org/1999/xlink" xlink:title="length of supraocular" id="ABBRID0EWOBI" xlink:type="simple">SPOL</abbrev> 1.9 mm; <abbrev xmlns:xlink="http://www.w3.org/1999/xlink" xlink:title="temporals" id="ABBRID0E1OBI" xlink:type="simple">TEMP</abbrev> 7/8, arranged in three rows (2+1+4 in left and 2+2+4 in right), the anterior two contact the eye, <abbrev xmlns:xlink="http://www.w3.org/1999/xlink" xlink:title="length of upper anterior temporal" id="ABBRID0E5OBI" xlink:type="simple">ATUL</abbrev> 1.7 mm, <abbrev xmlns:xlink="http://www.w3.org/1999/xlink" xlink:title="length of supraocular" id="ABBRID0ECPBI" xlink:type="simple">SPOL</abbrev>/<abbrev xmlns:xlink="http://www.w3.org/1999/xlink" xlink:title="length of upper anterior temporal" id="ABBRID0EGPBI" xlink:type="simple">ATUL</abbrev> ratio 1.1; <abbrev xmlns:xlink="http://www.w3.org/1999/xlink" xlink:title="supralabials" id="ABBRID0EKPBI" xlink:type="simple">SL</abbrev> 6, the 4<sup>th</sup>–5<sup>th</sup> contact the eye, the last one much elongated; two pairs of chin shields, the anterior pairs longer than the posterior pairs, followed by preventrals; one mental; <abbrev xmlns:xlink="http://www.w3.org/1999/xlink" xlink:title="infralabials" id="ABBRID0ESPBI" xlink:type="simple">IL</abbrev> 5, the first one contact with each other after the mental and before the 1<sup>st</sup> chin-shields, 1<sup>st</sup>–3<sup>rd</sup> touch the first pair of chin-shields.</p><p>Dorsal scales strongly keeled, lanceolate, 23 rows throughout the body, the outmost row smooth and significantly enlarged. <abbrev xmlns:xlink="http://www.w3.org/1999/xlink" xlink:title="ventral scales" id="ABBRID0E5PBI" xlink:type="simple">VS</abbrev> 164; anal entire; <abbrev xmlns:xlink="http://www.w3.org/1999/xlink" xlink:title="subcaudals" id="ABBRID0ECQBI" xlink:type="simple">SC</abbrev> 46, not paired.</p><p><bold><italic>Coloration</italic>.</bold> The comparison of color pattern between the albinistic specimen and the typical specimen are shown in Fig. <xref ref-type="fig" rid="F4">4</xref>. In life, dorsum (head, body, and tail) predominantly pastel yellow or paster orange owning to the lack of melanophoric pigments, and the iridescence on the body surface also disappears. Head scales in dorsal view same as dorsum, interstitial skin of dorsal and sutures of head scales milk star white. The iris was blood-red, with a reddish pupil. Supralabials, mental, and infralabials were pastel orange. The ventral ground color of body and tail were milk star white, darker on both sides than in the middle, and with free margins of ventral scales and subcaudals almost transparent with a slight hint of pastel orange (Figs <xref ref-type="fig" rid="F2">2</xref>, <xref ref-type="fig" rid="F3">3</xref>).</p><fig id="F2" position="float" orientation="portrait"><object-id xmlns:xlink="http://www.w3.org/1999/xlink" content-type="doi" xlink:type="simple">10.3897/zookeys.1209.128944.figure2</object-id><object-id xmlns:xlink="http://www.w3.org/1999/xlink" content-type="arpha" xlink:type="simple">A75B4C2C-8308-50DA-8600-1558F82A22E7</object-id><label>Figure 2.</label><caption><p>Adult female albinistic specimen of <italic><tp:taxon-name><tp:taxon-name-part taxon-name-part-type="genus" reg="Achalinus">Achalinus</tp:taxon-name-part><tp:taxon-name-part taxon-name-part-type="species" reg="sheni">sheni</tp:taxon-name-part></tp:taxon-name></italic> in life (LFR2024015) <bold>A</bold> dorsal view <bold>B</bold> ventral view. Photos by Yu-Hao Xu.</p></caption><graphic xmlns:xlink="http://www.w3.org/1999/xlink" xlink:href="zookeys-1209-001_article-128944__-g002.jpg" position="float" orientation="portrait" xlink:type="simple" id="oo_1108605.jpg"><uri content-type="original_file" xlink:type="simple">https://binary.pensoft.net/fig/1108605</uri></graphic></fig><fig id="F3" position="float" orientation="portrait"><object-id xmlns:xlink="http://www.w3.org/1999/xlink" content-type="doi" xlink:type="simple">10.3897/zookeys.1209.128944.figure3</object-id><object-id xmlns:xlink="http://www.w3.org/1999/xlink" content-type="arpha" xlink:type="simple">1B1DAFA0-5AB8-50D6-B803-883B8E2F4691</object-id><label>Figure 3.</label><caption><p>Close-up view of the adult female albinistic specimen of <italic><tp:taxon-name><tp:taxon-name-part taxon-name-part-type="genus" reg="Achalinus">Achalinus</tp:taxon-name-part><tp:taxon-name-part taxon-name-part-type="species" reg="sheni">sheni</tp:taxon-name-part></tp:taxon-name></italic> in life (LFR2024015) <bold>A</bold> dorsal view of the head <bold>B</bold> ventral view of the head <bold>C</bold> right view of the head <bold>D</bold> left view of the head <bold>E</bold> lateral view of the middle body <bold>F</bold> venter view of the middle body. Photos by Yu-Hao Xu.</p></caption><graphic xmlns:xlink="http://www.w3.org/1999/xlink" xlink:href="zookeys-1209-001_article-128944__-g003.jpg" position="float" orientation="portrait" xlink:type="simple" id="oo_1108606.jpg"><uri content-type="original_file" xlink:type="simple">https://binary.pensoft.net/fig/1108606</uri></graphic></fig><fig id="F4" position="float" orientation="portrait"><object-id xmlns:xlink="http://www.w3.org/1999/xlink" content-type="doi" xlink:type="simple">10.3897/zookeys.1209.128944.figure4</object-id><object-id xmlns:xlink="http://www.w3.org/1999/xlink" content-type="arpha" xlink:type="simple">88841B5D-9665-5B75-9919-02F9B3CAF35C</object-id><label>Figure 4.</label><caption><p>Comparisons between the albinistic specimen and typical specimen of <italic><tp:taxon-name><tp:taxon-name-part taxon-name-part-type="genus" reg="Achalinus">Achalinus</tp:taxon-name-part><tp:taxon-name-part taxon-name-part-type="species" reg="sheni">sheni</tp:taxon-name-part></tp:taxon-name></italic> in life <bold>A1–A2</bold> LFR2024015 <bold>B1–B2</bold> LFR2023010 <bold>A1</bold>, <bold>B1</bold> dorsal view <bold>A2</bold>, <bold>B2</bold> ventral view. Photos by Yu-Hao Xu.</p></caption><graphic xmlns:xlink="http://www.w3.org/1999/xlink" xlink:href="zookeys-1209-001_article-128944__-g004.jpg" position="float" orientation="portrait" xlink:type="simple" id="oo_1108607.jpg"><uri content-type="original_file" xlink:type="simple">https://binary.pensoft.net/fig/1108607</uri></graphic></fig></tp:treatment-sec><tp:treatment-sec sec-type="description" id="SECID0E4TBI"><title>Expanded description of the females.</title><p>Measurements and scalation data of the newly collected specimens (1 male and 3 females) are presented in Table <xref ref-type="table" rid="T2">3</xref>. Based on three newly collected female specimens (field number: LFR2023008, LFR2023010, LFR2024015), an expanded description of the females is provided as below.</p><table-wrap id="T2" position="float" orientation="portrait"><label>Table 3.</label><caption><p>Morphological variation characters in the newly collected <italic><tp:taxon-name><tp:taxon-name-part taxon-name-part-type="genus" reg="Achalinus">Achalinus</tp:taxon-name-part><tp:taxon-name-part taxon-name-part-type="species" reg="sheni">sheni</tp:taxon-name-part></tp:taxon-name></italic> specimens.</p></caption><table id="TID0EI3AI" rules="all"><tbody><tr><th rowspan="1" colspan="1">Voucher number</th><th rowspan="1" colspan="1">LFR2023008</th><th rowspan="1" colspan="1">LFR2023009</th><th rowspan="1" colspan="1">LFR2023010</th><th rowspan="1" colspan="1">LFR2024015</th></tr><tr><td rowspan="1" colspan="1">
                      <bold>Sex</bold>
                    </td><td rowspan="1" colspan="1">♀</td><td rowspan="1" colspan="1">♂</td><td rowspan="1" colspan="1">♀</td><td rowspan="1" colspan="1">♀</td></tr><tr><td rowspan="1" colspan="1">
                      <bold>
                        <abbrev xmlns:xlink="http://www.w3.org/1999/xlink" xlink:title="snout–vent length" id="ABBRID0EIWBI" xlink:type="simple">SVL</abbrev>
                      </bold>
                    </td><td rowspan="1" colspan="1">341</td><td rowspan="1" colspan="1">257</td><td rowspan="1" colspan="1">298</td><td rowspan="1" colspan="1">354</td></tr><tr><td rowspan="1" colspan="1">
                      <bold>
                        <abbrev xmlns:xlink="http://www.w3.org/1999/xlink" xlink:title="total length" id="ABBRID0E5WBI" xlink:type="simple">TL</abbrev>
                      </bold>
                    </td><td rowspan="1" colspan="1">408</td><td rowspan="1" colspan="1">324</td><td rowspan="1" colspan="1">355</td><td rowspan="1" colspan="1">416</td></tr><tr><td rowspan="1" colspan="1">
                      <bold>
                        <abbrev xmlns:xlink="http://www.w3.org/1999/xlink" xlink:title="tail length" id="ABBRID0EUXBI" xlink:type="simple">TAL</abbrev>
                      </bold>
                    </td><td rowspan="1" colspan="1">67</td><td rowspan="1" colspan="1">67</td><td rowspan="1" colspan="1">57</td><td rowspan="1" colspan="1">62</td></tr><tr><td rowspan="1" colspan="1">
                      <bold><abbrev xmlns:xlink="http://www.w3.org/1999/xlink" xlink:title="tail length" id="ABBRID0EKYBI" xlink:type="simple">TAL</abbrev>/<abbrev xmlns:xlink="http://www.w3.org/1999/xlink" xlink:title="total length" id="ABBRID0EOYBI" xlink:type="simple">TL</abbrev></bold>
                    </td><td rowspan="1" colspan="1">0.164</td><td rowspan="1" colspan="1">0.207</td><td rowspan="1" colspan="1">0.160</td><td rowspan="1" colspan="1">0.149</td></tr><tr><td rowspan="1" colspan="1">
                      <bold>
                        <abbrev xmlns:xlink="http://www.w3.org/1999/xlink" xlink:title="head length" id="ABBRID0EEZBI" xlink:type="simple">HL</abbrev>
                      </bold>
                    </td><td rowspan="1" colspan="1">11.4</td><td rowspan="1" colspan="1">9.6</td><td rowspan="1" colspan="1">11.5</td><td rowspan="1" colspan="1">10.8</td></tr><tr><td rowspan="1" colspan="1">
                      <bold>
                        <abbrev xmlns:xlink="http://www.w3.org/1999/xlink" xlink:title="head width" id="ABBRID0E1ZBI" xlink:type="simple">HW</abbrev>
                      </bold>
                    </td><td rowspan="1" colspan="1">6.6</td><td rowspan="1" colspan="1">5.1</td><td rowspan="1" colspan="1">5.5</td><td rowspan="1" colspan="1">5.8</td></tr><tr><td rowspan="1" colspan="1">
                      <bold>
                        <abbrev xmlns:xlink="http://www.w3.org/1999/xlink" xlink:title="supralabials" id="ABBRID0EQ1BI" xlink:type="simple">SL</abbrev>
                      </bold>
                    </td><td rowspan="1" colspan="1">3+2+1</td><td rowspan="1" colspan="1">3+2+1</td><td rowspan="1" colspan="1">3+2+1</td><td rowspan="1" colspan="1">3+2+1</td></tr><tr><td rowspan="1" colspan="1">
                      <bold>
                        <abbrev xmlns:xlink="http://www.w3.org/1999/xlink" xlink:title="infralabials" id="ABBRID0EG2BI" xlink:type="simple">IL</abbrev>
                      </bold>
                    </td><td rowspan="1" colspan="1">5/5</td><td rowspan="1" colspan="1">5/5</td><td rowspan="1" colspan="1">5/5</td><td rowspan="1" colspan="1">5/5</td></tr><tr><td rowspan="1" colspan="1">
                      <bold>Chin</bold>
                    </td><td rowspan="1" colspan="1">2</td><td rowspan="1" colspan="1">2</td><td rowspan="1" colspan="1">2</td><td rowspan="1" colspan="1">2</td></tr><tr><td rowspan="1" colspan="1">
                      <bold>IFL–1stChin</bold>
                    </td><td rowspan="1" colspan="1">1<sup>th</sup>–3<sup>rd</sup></td><td rowspan="1" colspan="1">1<sup>th</sup>–3<sup>rd</sup></td><td rowspan="1" colspan="1">1<sup>th</sup>–3<sup>rd</sup></td><td rowspan="1" colspan="1">1<sup>th</sup>–3<sup>rd</sup></td></tr><tr><td rowspan="1" colspan="1">
                      <bold>
                        <abbrev xmlns:xlink="http://www.w3.org/1999/xlink" xlink:title="loreals" id="ABBRID0ES4BI" xlink:type="simple">Lor</abbrev>
                      </bold>
                    </td><td rowspan="1" colspan="1">1</td><td rowspan="1" colspan="1">1</td><td rowspan="1" colspan="1">1</td><td rowspan="1" colspan="1">1</td></tr><tr><td rowspan="1" colspan="1">
                      <bold>
                        <abbrev xmlns:xlink="http://www.w3.org/1999/xlink" xlink:title="loreal height" id="ABBRID0EI5BI" xlink:type="simple">LorH</abbrev>
                      </bold>
                    </td><td rowspan="1" colspan="1">1.2</td><td rowspan="1" colspan="1">1.0</td><td rowspan="1" colspan="1">1.3</td><td rowspan="1" colspan="1">0.9</td></tr><tr><td rowspan="1" colspan="1">
                      <bold>
                        <abbrev xmlns:xlink="http://www.w3.org/1999/xlink" xlink:title="loreal length" id="ABBRID0E55BI" xlink:type="simple">LorL</abbrev>
                      </bold>
                    </td><td rowspan="1" colspan="1">1.7</td><td rowspan="1" colspan="1">1.6</td><td rowspan="1" colspan="1">1.7</td><td rowspan="1" colspan="1">1.6</td></tr><tr><td rowspan="1" colspan="1">
                      <bold><abbrev xmlns:xlink="http://www.w3.org/1999/xlink" xlink:title="loreal height" id="ABBRID0EU6BI" xlink:type="simple">LorH</abbrev>/<abbrev xmlns:xlink="http://www.w3.org/1999/xlink" xlink:title="loreal length" id="ABBRID0EY6BI" xlink:type="simple">LorL</abbrev></bold>
                    </td><td rowspan="1" colspan="1">0.71</td><td rowspan="1" colspan="1">0.63</td><td rowspan="1" colspan="1">0.76</td><td rowspan="1" colspan="1">0.56</td></tr><tr><td rowspan="1" colspan="1">
                      <bold>
                        <abbrev xmlns:xlink="http://www.w3.org/1999/xlink" xlink:title="length of the suture between internasals" id="ABBRID0EOACI" xlink:type="simple">LSBI</abbrev>
                      </bold>
                    </td><td rowspan="1" colspan="1">1.8</td><td rowspan="1" colspan="1">1.3</td><td rowspan="1" colspan="1">1.5</td><td rowspan="1" colspan="1">1.23</td></tr><tr><td rowspan="1" colspan="1">
                      <bold>
                        <abbrev xmlns:xlink="http://www.w3.org/1999/xlink" xlink:title="length of the suture between prefrontals" id="ABBRID0EEBCI" xlink:type="simple">LSBP</abbrev>
                      </bold>
                    </td><td rowspan="1" colspan="1">1.6</td><td rowspan="1" colspan="1">1.1</td><td rowspan="1" colspan="1">1.6</td><td rowspan="1" colspan="1">1.32</td></tr><tr><td rowspan="1" colspan="1">
                      <bold><abbrev xmlns:xlink="http://www.w3.org/1999/xlink" xlink:title="length of the suture between internasals" id="ABBRID0E1BCI" xlink:type="simple">LSBI</abbrev>/<abbrev xmlns:xlink="http://www.w3.org/1999/xlink" xlink:title="length of the suture between prefrontals" id="ABBRID0E5BCI" xlink:type="simple">LSBP</abbrev></bold>
                    </td><td rowspan="1" colspan="1">=</td><td rowspan="1" colspan="1">=</td><td rowspan="1" colspan="1">=</td><td rowspan="1" colspan="1">=</td></tr><tr><td rowspan="1" colspan="1">
                      <bold>
                        <abbrev xmlns:xlink="http://www.w3.org/1999/xlink" xlink:title="eye diameter" id="ABBRID0EUCCI" xlink:type="simple">ED</abbrev>
                      </bold>
                    </td><td rowspan="1" colspan="1">1.1</td><td rowspan="1" colspan="1">0.9</td><td rowspan="1" colspan="1">1.1</td><td rowspan="1" colspan="1">1.1</td></tr><tr><td rowspan="1" colspan="1">
                      <bold>PrO</bold>
                    </td><td rowspan="1" colspan="1">0</td><td rowspan="1" colspan="1">0</td><td rowspan="1" colspan="1">0</td><td rowspan="1" colspan="1">0</td></tr><tr><td rowspan="1" colspan="1">
                      <bold>
                        <abbrev xmlns:xlink="http://www.w3.org/1999/xlink" xlink:title="postoculars" id="ABBRID0E4DCI" xlink:type="simple">PO</abbrev>
                      </bold>
                    </td><td rowspan="1" colspan="1">0</td><td rowspan="1" colspan="1">0</td><td rowspan="1" colspan="1">0</td><td rowspan="1" colspan="1">0</td></tr><tr><td rowspan="1" colspan="1">
                      <bold>
                        <abbrev xmlns:xlink="http://www.w3.org/1999/xlink" xlink:title="temporals" id="ABBRID0ETECI" xlink:type="simple">TEMP</abbrev>
                      </bold>
                    </td><td rowspan="1" colspan="1">2+2+3/2+2+3</td><td rowspan="1" colspan="1">2+2+3/2+2+4</td><td rowspan="1" colspan="1">2+2+3/2+2+3</td><td rowspan="1" colspan="1">2+1+4/2+2+4</td></tr><tr><td rowspan="1" colspan="1">
                      <bold>
                        <abbrev xmlns:xlink="http://www.w3.org/1999/xlink" xlink:title="length of upper anterior temporal" id="ABBRID0EJFCI" xlink:type="simple">ATUL</abbrev>
                      </bold>
                    </td><td rowspan="1" colspan="1">1.7</td><td rowspan="1" colspan="1">1.3</td><td rowspan="1" colspan="1">1.7</td><td rowspan="1" colspan="1">1.7</td></tr><tr><td rowspan="1" colspan="1">
                      <bold>
                        <abbrev xmlns:xlink="http://www.w3.org/1999/xlink" xlink:title="supraoculars" id="ABBRID0E6FCI" xlink:type="simple">SPO</abbrev>
                      </bold>
                    </td><td rowspan="1" colspan="1">1</td><td rowspan="1" colspan="1">1</td><td rowspan="1" colspan="1">1</td><td rowspan="1" colspan="1">1</td></tr><tr><td rowspan="1" colspan="1">
                      <bold>
                        <abbrev xmlns:xlink="http://www.w3.org/1999/xlink" xlink:title="length of supraocular" id="ABBRID0EVGCI" xlink:type="simple">SPOL</abbrev>
                      </bold>
                    </td><td rowspan="1" colspan="1">1.6</td><td rowspan="1" colspan="1">1.3</td><td rowspan="1" colspan="1">1.6</td><td rowspan="1" colspan="1">1.9</td></tr><tr><td rowspan="1" colspan="1">
                      <bold><abbrev xmlns:xlink="http://www.w3.org/1999/xlink" xlink:title="length of supraocular" id="ABBRID0ELHCI" xlink:type="simple">SPOL</abbrev>/<abbrev xmlns:xlink="http://www.w3.org/1999/xlink" xlink:title="length of upper anterior temporal" id="ABBRID0EPHCI" xlink:type="simple">ATUL</abbrev></bold>
                    </td><td rowspan="1" colspan="1">0.94</td><td rowspan="1" colspan="1">1.00</td><td rowspan="1" colspan="1">0.94</td><td rowspan="1" colspan="1">1.12</td></tr><tr><td rowspan="1" colspan="1">
                      <bold>
                        <abbrev xmlns:xlink="http://www.w3.org/1999/xlink" xlink:title="dorsal scale rows" id="ABBRID0EFICI" xlink:type="simple">DSR</abbrev>
                      </bold>
                    </td><td rowspan="1" colspan="1">23-23-23</td><td rowspan="1" colspan="1">23-23-23</td><td rowspan="1" colspan="1">23-23-23</td><td rowspan="1" colspan="1">23-23-23</td></tr><tr><td rowspan="1" colspan="1">
                      <bold>
                        <abbrev xmlns:xlink="http://www.w3.org/1999/xlink" xlink:title="ventral scales" id="ABBRID0E2ICI" xlink:type="simple">VS</abbrev>
                      </bold>
                    </td><td rowspan="1" colspan="1">172</td><td rowspan="1" colspan="1">167</td><td rowspan="1" colspan="1">172</td><td rowspan="1" colspan="1">174</td></tr><tr><td rowspan="1" colspan="1">
                      <bold>
                        <abbrev xmlns:xlink="http://www.w3.org/1999/xlink" xlink:title="cloacal plate" id="ABBRID0ERJCI" xlink:type="simple">CP</abbrev>
                      </bold>
                    </td><td rowspan="1" colspan="1">entire</td><td rowspan="1" colspan="1">entire</td><td rowspan="1" colspan="1">entire</td><td rowspan="1" colspan="1">entire</td></tr><tr><td rowspan="1" colspan="1">
                      <bold>
                        <abbrev xmlns:xlink="http://www.w3.org/1999/xlink" xlink:title="subcaudals" id="ABBRID0EHKCI" xlink:type="simple">SC</abbrev>
                      </bold>
                    </td><td rowspan="1" colspan="1">49</td><td rowspan="1" colspan="1">59</td><td rowspan="1" colspan="1">47</td><td rowspan="1" colspan="1">46</td></tr></tbody></table></table-wrap><p><bold><italic>Measurements and scalation</italic>.</bold> Tail relatively short, <abbrev xmlns:xlink="http://www.w3.org/1999/xlink" xlink:title="tail length" id="ABBRID0E5KCI" xlink:type="simple">TAL</abbrev>/<abbrev xmlns:xlink="http://www.w3.org/1999/xlink" xlink:title="total length" id="ABBRID0ECLCI" xlink:type="simple">TL</abbrev> ratio 0.149–0.164; body slender and cylindrical, the maximal <abbrev xmlns:xlink="http://www.w3.org/1999/xlink" xlink:title="total length" id="ABBRID0EGLCI" xlink:type="simple">TL</abbrev> 416 mm with <abbrev xmlns:xlink="http://www.w3.org/1999/xlink" xlink:title="snout–vent length" id="ABBRID0EKLCI" xlink:type="simple">SVL</abbrev> 354 mm and <abbrev xmlns:xlink="http://www.w3.org/1999/xlink" xlink:title="tail length" id="ABBRID0EOLCI" xlink:type="simple">TAL</abbrev> 62 mm; head relatively narrow, slightly distinct from the neck, <abbrev xmlns:xlink="http://www.w3.org/1999/xlink" xlink:title="head length" id="ABBRID0ESLCI" xlink:type="simple">HL</abbrev> 10.8–11.5 mm; <abbrev xmlns:xlink="http://www.w3.org/1999/xlink" xlink:title="head width" id="ABBRID0EWLCI" xlink:type="simple">HW</abbrev> 5.5–6.6 mm; rostrum small, triangular, slightly visible from above; eye small, pupil round, <abbrev xmlns:xlink="http://www.w3.org/1999/xlink" xlink:title="eye diameter" id="ABBRID0E1LCI" xlink:type="simple">ED</abbrev> 1.1 mm; <abbrev xmlns:xlink="http://www.w3.org/1999/xlink" xlink:title="length of the suture between internasals" id="ABBRID0E5LCI" xlink:type="simple">LSBI</abbrev> subequal to <abbrev xmlns:xlink="http://www.w3.org/1999/xlink" xlink:title="length of the suture between prefrontals" id="ABBRID0ECMCI" xlink:type="simple">LSBP</abbrev>; nostril in the anterior part of the nasal; prefrontals 2, elongated; frontal 1, pentagonal, pointing to the rear, the width and length close; loreal one, subrectangular, <abbrev xmlns:xlink="http://www.w3.org/1999/xlink" xlink:title="loreal length" id="ABBRID0EGMCI" xlink:type="simple">LorL</abbrev> 1.6–1.7 mm, <abbrev xmlns:xlink="http://www.w3.org/1999/xlink" xlink:title="loreal height" id="ABBRID0EKMCI" xlink:type="simple">LorH</abbrev> 0.9–1.3 mm, <abbrev xmlns:xlink="http://www.w3.org/1999/xlink" xlink:title="loreal height" id="ABBRID0EOMCI" xlink:type="simple">LorH</abbrev>/<abbrev xmlns:xlink="http://www.w3.org/1999/xlink" xlink:title="loreal length" id="ABBRID0ESMCI" xlink:type="simple">LorL</abbrev> ratio 0.56–0.76; supraocular one, pentagonal, <abbrev xmlns:xlink="http://www.w3.org/1999/xlink" xlink:title="length of supraocular" id="ABBRID0EWMCI" xlink:type="simple">SPOL</abbrev> 1.6–1.9 mm; temporals long, arranged in three rows, <abbrev xmlns:xlink="http://www.w3.org/1999/xlink" xlink:title="temporals" id="ABBRID0E1MCI" xlink:type="simple">TEMP</abbrev> 2+1+4, 2+2+3 or 2+2+4, the anterior two contact the eye, <abbrev xmlns:xlink="http://www.w3.org/1999/xlink" xlink:title="length of upper anterior temporal" id="ABBRID0E5MCI" xlink:type="simple">ATUL</abbrev> 1.7 mm, <abbrev xmlns:xlink="http://www.w3.org/1999/xlink" xlink:title="length of supraocular" id="ABBRID0ECNCI" xlink:type="simple">SPOL</abbrev>/<abbrev xmlns:xlink="http://www.w3.org/1999/xlink" xlink:title="length of upper anterior temporal" id="ABBRID0EGNCI" xlink:type="simple">ATUL</abbrev> ratio 0.94–1.12; <abbrev xmlns:xlink="http://www.w3.org/1999/xlink" xlink:title="supralabials" id="ABBRID0EKNCI" xlink:type="simple">SL</abbrev> 6, the 4<sup>th</sup>–5<sup>th</sup> contact the eye, the last one much elongated; two pairs of chin shields, the anterior pairs longer than the posterior pairs, followed by preventrals; one mental; <abbrev xmlns:xlink="http://www.w3.org/1999/xlink" xlink:title="infralabials" id="ABBRID0ESNCI" xlink:type="simple">IL</abbrev> 5, the first one contact with each other after the mental and before the 1<sup>st</sup> chin-shields, 1<sup>st</sup>–3<sup>rd</sup> touch the first pair of chin-shields.</p><p>Dorsal scales 23-23-23, lanceolate and strongly keeled, the outmost row smooth and significantly enlarged. <abbrev xmlns:xlink="http://www.w3.org/1999/xlink" xlink:title="ventral scales" id="ABBRID0E5NCI" xlink:type="simple">VS</abbrev> 172–174; <abbrev xmlns:xlink="http://www.w3.org/1999/xlink" xlink:title="cloacal plate" id="ABBRID0ECOCI" xlink:type="simple">CP</abbrev> entire; <abbrev xmlns:xlink="http://www.w3.org/1999/xlink" xlink:title="subcaudals" id="ABBRID0EGOCI" xlink:type="simple">SC</abbrev> 46–49, unpaired.</p><p><bold><italic>Coloration in life</italic>.</bold> In life, the dorsum (head, body, and tail) is predominantly brownish black and slightly tinged with iridescence. Head scales in dorsal view are the same as the dorsum, and with the middle darker than the sides. Dorsum brownish black and the five innermost dorsal scale rows a little darker, forming an inconspicuous longitudinal vertebral line. Eyes pure black. Mental, infralabials, and chin shields light grayish brown. Ventral ground color of body and tail generally light grey or light taupe and darker on the sides. The free margins of ventral scales are greyish white (Fig. <xref ref-type="fig" rid="F4">4</xref>).</p><p><bold><italic>Coloration in preservation</italic>.</bold> In preservation, coloration still resembles the specimen in life, except that the coloration of dorsum further deepening, and the background color of the venter becomes light brownish grey (Fig. <xref ref-type="fig" rid="F5">5</xref>).</p><fig id="F5" position="float" orientation="portrait"><object-id xmlns:xlink="http://www.w3.org/1999/xlink" content-type="doi" xlink:type="simple">10.3897/zookeys.1209.128944.figure5</object-id><object-id xmlns:xlink="http://www.w3.org/1999/xlink" content-type="arpha" xlink:type="simple">CC6C1309-8CBF-5BE1-BA44-FF03409805DC</object-id><label>Figure 5.</label><caption><p>Preserved specimen of the typical female specimen of <italic><tp:taxon-name><tp:taxon-name-part taxon-name-part-type="genus" reg="Achalinus">A.</tp:taxon-name-part><tp:taxon-name-part taxon-name-part-type="species" reg="sheni">sheni</tp:taxon-name-part></tp:taxon-name></italic> (LFR2023008). Photos by Yu-Hao Xu.</p></caption><graphic xmlns:xlink="http://www.w3.org/1999/xlink" xlink:href="zookeys-1209-001_article-128944__-g005.jpg" position="float" orientation="portrait" xlink:type="simple" id="oo_1108608.jpg"><uri content-type="original_file" xlink:type="simple">https://binary.pensoft.net/fig/1108608</uri></graphic></fig></tp:treatment-sec><tp:treatment-sec sec-type="variation" id="SECID0EYPCI"><title>Variation.</title><p>The female specimens have a similar color pattern as male specimens, but in measurement and scalation features, there is variation by sex: females have a relatively large body size (<abbrev xmlns:xlink="http://www.w3.org/1999/xlink" xlink:title="total length" id="ABBRID0E5PCI" xlink:type="simple">TL</abbrev> 355–408 mm vs 149–371 mm in male); a significantly short tail, <abbrev xmlns:xlink="http://www.w3.org/1999/xlink" xlink:title="tail length" id="ABBRID0ECQCI" xlink:type="simple">TAL</abbrev>/<abbrev xmlns:xlink="http://www.w3.org/1999/xlink" xlink:title="total length" id="ABBRID0EGQCI" xlink:type="simple">TL</abbrev> ratio 0.149–0.164 (vs 0.183–0.224 in male) (Fig. <xref ref-type="fig" rid="F6">6</xref>); more ventral scales (172–174 vs 161–170 in male); and fewer subcaudals (46–49 vs 55–61 in male) (Table <xref ref-type="table" rid="T3">4</xref>).</p><table-wrap id="T3" position="float" orientation="portrait"><label>Table 4.</label><caption><p>Comparison of the key morphological characters between <italic><tp:taxon-name><tp:taxon-name-part taxon-name-part-type="genus" reg="Achalinus">Achalinus</tp:taxon-name-part><tp:taxon-name-part taxon-name-part-type="species" reg="sheni">sheni</tp:taxon-name-part></tp:taxon-name></italic> and <italic><tp:taxon-name><tp:taxon-name-part taxon-name-part-type="genus" reg="Achalinus">A.</tp:taxon-name-part><tp:taxon-name-part taxon-name-part-type="species" reg="yunkaiensis">yunkaiensis</tp:taxon-name-part></tp:taxon-name></italic> obtained from specimens examined in this study, <xref ref-type="bibr" rid="B38">Wang et al. (2019)</xref>, and <xref ref-type="bibr" rid="B27">Ma et al. (2023a)</xref>.</p></caption><table id="TID0EFWBI" rules="all"><tbody><tr><th rowspan="2" colspan="1">Sex</th><th rowspan="1" colspan="2">
                      <italic>
                        <tp:taxon-name><tp:taxon-name-part taxon-name-part-type="genus" reg="Achalinus">A.</tp:taxon-name-part><tp:taxon-name-part taxon-name-part-type="species" reg="sheni">sheni</tp:taxon-name-part></tp:taxon-name>
                      </italic>
                    </th><th rowspan="1" colspan="2">
                      <italic>
                        <tp:taxon-name><tp:taxon-name-part taxon-name-part-type="genus" reg="Achalinus">A.</tp:taxon-name-part><tp:taxon-name-part taxon-name-part-type="species" reg="yunkaiensis">yunkaiensis</tp:taxon-name-part></tp:taxon-name>
                      </italic>
                    </th></tr><tr><th rowspan="1" colspan="1">♂</th><th rowspan="1" colspan="1">♀</th><th rowspan="1" colspan="1">♂</th><th rowspan="1" colspan="1">♀</th></tr><tr><td rowspan="1" colspan="1">
                      <bold>N</bold>
                    </td><td rowspan="1" colspan="1">6</td><td rowspan="1" colspan="1">3</td><td rowspan="1" colspan="1">4</td><td rowspan="1" colspan="1">3</td></tr><tr><td rowspan="1" colspan="1">
                      <bold>
                        <abbrev xmlns:xlink="http://www.w3.org/1999/xlink" xlink:title="snout–vent length" id="ABBRID0EFUCI" xlink:type="simple">SVL</abbrev>
                      </bold>
                    </td><td rowspan="1" colspan="1">122–292</td><td rowspan="1" colspan="1">298–354</td><td rowspan="1" colspan="1">189–359</td><td rowspan="1" colspan="1">204–386</td></tr><tr><td rowspan="1" colspan="1">
                      <bold>
                        <abbrev xmlns:xlink="http://www.w3.org/1999/xlink" xlink:title="total length" id="ABBRID0E2UCI" xlink:type="simple">TL</abbrev>
                      </bold>
                    </td><td rowspan="1" colspan="1">149–371</td><td rowspan="1" colspan="1">355–416</td><td rowspan="1" colspan="1">232–418</td><td rowspan="1" colspan="1">256–488(+)</td></tr><tr><td rowspan="1" colspan="1">
                      <bold>
                        <abbrev xmlns:xlink="http://www.w3.org/1999/xlink" xlink:title="tail length" id="ABBRID0ERVCI" xlink:type="simple">TAL</abbrev>
                      </bold>
                    </td><td rowspan="1" colspan="1">27–80</td><td rowspan="1" colspan="1">57–67</td><td rowspan="1" colspan="1">43–63</td><td rowspan="1" colspan="1">52–73</td></tr><tr><td rowspan="1" colspan="1">
                      <bold><abbrev xmlns:xlink="http://www.w3.org/1999/xlink" xlink:title="tail length" id="ABBRID0EHWCI" xlink:type="simple">TAL</abbrev>/<abbrev xmlns:xlink="http://www.w3.org/1999/xlink" xlink:title="total length" id="ABBRID0ELWCI" xlink:type="simple">TL</abbrev></bold>
                    </td><td rowspan="1" colspan="1">
                      <bold>0.183–0.224</bold>
                    </td><td rowspan="1" colspan="1">
                      <bold>0.149–0.164</bold>
                    </td><td rowspan="1" colspan="1">
                      <bold>0.185–0.200</bold>
                    </td><td rowspan="1" colspan="1">
                      <bold>0.156–0.204</bold>
                    </td></tr><tr><td rowspan="1" colspan="1">
                      <bold>
                        <abbrev xmlns:xlink="http://www.w3.org/1999/xlink" xlink:title="supralabials" id="ABBRID0ENXCI" xlink:type="simple">SL</abbrev>
                      </bold>
                    </td><td rowspan="1" colspan="1">3+2+1</td><td rowspan="1" colspan="1">3+2+1</td><td rowspan="1" colspan="1">3+2+1</td><td rowspan="1" colspan="1">3+2+1</td></tr><tr><td rowspan="1" colspan="1">
                      <bold>
                        <abbrev xmlns:xlink="http://www.w3.org/1999/xlink" xlink:title="infralabials" id="ABBRID0EDYCI" xlink:type="simple">IL</abbrev>
                      </bold>
                    </td><td rowspan="1" colspan="1">
                      <bold>5 (rarely 6)</bold>
                    </td><td rowspan="1" colspan="1">
                      <bold>5</bold>
                    </td><td rowspan="1" colspan="1">
                      <bold>6</bold>
                    </td><td rowspan="1" colspan="1">
                      <bold>6</bold>
                    </td></tr><tr><td rowspan="1" colspan="1">
                      <bold>Chin</bold>
                    </td><td rowspan="1" colspan="1">2</td><td rowspan="1" colspan="1">2</td><td rowspan="1" colspan="1">2</td><td rowspan="1" colspan="1">2</td></tr><tr><td rowspan="1" colspan="1">
                      <bold>IFL–1stChin</bold>
                    </td><td rowspan="1" colspan="1">1<sup>th</sup>–3<sup>rd</sup></td><td rowspan="1" colspan="1">1<sup>th</sup>–3<sup>rd</sup></td><td rowspan="1" colspan="1">1<sup>th</sup>–3<sup>rd</sup></td><td rowspan="1" colspan="1">1<sup>th</sup>–3<sup>rd</sup></td></tr><tr><td rowspan="1" colspan="1">
                      <bold>
                        <abbrev xmlns:xlink="http://www.w3.org/1999/xlink" xlink:title="loreals" id="ABBRID0E21CI" xlink:type="simple">Lor</abbrev>
                      </bold>
                    </td><td rowspan="1" colspan="1">1</td><td rowspan="1" colspan="1">1</td><td rowspan="1" colspan="1">1</td><td rowspan="1" colspan="1">1</td></tr><tr><td rowspan="1" colspan="1">
                      <bold>
                        <abbrev xmlns:xlink="http://www.w3.org/1999/xlink" xlink:title="loreal height" id="ABBRID0ER2CI" xlink:type="simple">LorH</abbrev>
                      </bold>
                    </td><td rowspan="1" colspan="1">0.7–1</td><td rowspan="1" colspan="1">0.9–1.3</td><td rowspan="1" colspan="1">0.8–1.3</td><td rowspan="1" colspan="1">0.7–1.2</td></tr><tr><td rowspan="1" colspan="1">
                      <bold>
                        <abbrev xmlns:xlink="http://www.w3.org/1999/xlink" xlink:title="loreal length" id="ABBRID0EH3CI" xlink:type="simple">LorL</abbrev>
                      </bold>
                    </td><td rowspan="1" colspan="1">1.3–1.7</td><td rowspan="1" colspan="1">1.6–1.7</td><td rowspan="1" colspan="1">1.3–2.2</td><td rowspan="1" colspan="1">1.5–2.2</td></tr><tr><td rowspan="1" colspan="1">
                      <bold><abbrev xmlns:xlink="http://www.w3.org/1999/xlink" xlink:title="loreal height" id="ABBRID0E43CI" xlink:type="simple">LorH</abbrev>/<abbrev xmlns:xlink="http://www.w3.org/1999/xlink" xlink:title="loreal length" id="ABBRID0EB4CI" xlink:type="simple">LorL</abbrev></bold>
                    </td><td rowspan="1" colspan="1">0.53–0.93</td><td rowspan="1" colspan="1">0.56–0.76</td><td rowspan="1" colspan="1">0.56–0.64</td><td rowspan="1" colspan="1">0.49–0.55</td></tr><tr><td rowspan="1" colspan="1">
                      <bold><abbrev xmlns:xlink="http://www.w3.org/1999/xlink" xlink:title="length of the suture between internasals" id="ABBRID0EX4CI" xlink:type="simple">LSBI</abbrev> vs <abbrev xmlns:xlink="http://www.w3.org/1999/xlink" xlink:title="length of the suture between prefrontals" id="ABBRID0E24CI" xlink:type="simple">LSBP</abbrev></bold>
                    </td><td rowspan="1" colspan="1">=</td><td rowspan="1" colspan="1">=</td><td rowspan="1" colspan="1">=</td><td rowspan="1" colspan="1">=</td></tr><tr><td rowspan="1" colspan="1">
                      <bold>
                        <abbrev xmlns:xlink="http://www.w3.org/1999/xlink" xlink:title="temporals" id="ABBRID0ER5CI" xlink:type="simple">TEMP</abbrev>
                      </bold>
                    </td><td rowspan="1" colspan="1">2+2+3</td><td rowspan="1" colspan="1">2+2+3 or 2+2+4 or 2+1+4</td><td rowspan="1" colspan="1">2+2+3 or 2+2+4</td><td rowspan="1" colspan="1">2+2+3 or 2+2+4</td></tr><tr><td rowspan="1" colspan="1">
                      <bold>
                        <abbrev xmlns:xlink="http://www.w3.org/1999/xlink" xlink:title="length of upper anterior temporal" id="ABBRID0EH6CI" xlink:type="simple">ATUL</abbrev>
                      </bold>
                    </td><td rowspan="1" colspan="1">1.3–1.5</td><td rowspan="1" colspan="1">1.7</td><td rowspan="1" colspan="1">1.2–2.2</td><td rowspan="1" colspan="1">1.9–2.9</td></tr><tr><td rowspan="1" colspan="1">
                      <bold>
                        <abbrev xmlns:xlink="http://www.w3.org/1999/xlink" xlink:title="supraoculars" id="ABBRID0E46CI" xlink:type="simple">SPO</abbrev>
                      </bold>
                    </td><td rowspan="1" colspan="1">1</td><td rowspan="1" colspan="1">1</td><td rowspan="1" colspan="1">1</td><td rowspan="1" colspan="1">1</td></tr><tr><td rowspan="1" colspan="1">
                      <bold>
                        <abbrev xmlns:xlink="http://www.w3.org/1999/xlink" xlink:title="length of supraocular" id="ABBRID0ETADI" xlink:type="simple">SPOL</abbrev>
                      </bold>
                    </td><td rowspan="1" colspan="1">1.1–1.6</td><td rowspan="1" colspan="1">1.6–1.9</td><td rowspan="1" colspan="1">1–1.6</td><td rowspan="1" colspan="1">1.3–1.6</td></tr><tr><td rowspan="1" colspan="1">
                      <bold><abbrev xmlns:xlink="http://www.w3.org/1999/xlink" xlink:title="length of supraocular" id="ABBRID0EJBDI" xlink:type="simple">SPOL</abbrev>/<abbrev xmlns:xlink="http://www.w3.org/1999/xlink" xlink:title="length of upper anterior temporal" id="ABBRID0ENBDI" xlink:type="simple">ATUL</abbrev></bold>
                    </td><td rowspan="1" colspan="1">
                      <bold>0.99–1.16</bold>
                    </td><td rowspan="1" colspan="1">
                      <bold>0.94–1.12</bold>
                    </td><td rowspan="1" colspan="1">
                      <bold>0.66–0.83</bold>
                    </td><td rowspan="1" colspan="1">
                      <bold>0.55–0.65</bold>
                    </td></tr><tr><td rowspan="1" colspan="1">
                      <bold>
                        <abbrev xmlns:xlink="http://www.w3.org/1999/xlink" xlink:title="dorsal scale rows" id="ABBRID0EPCDI" xlink:type="simple">DSR</abbrev>
                      </bold>
                    </td><td rowspan="1" colspan="1">23-23-23</td><td rowspan="1" colspan="1">23-23-23</td><td rowspan="1" colspan="1">23-23-23</td><td rowspan="1" colspan="1">23-23-23</td></tr><tr><td rowspan="1" colspan="1">
                      <bold>
                        <abbrev xmlns:xlink="http://www.w3.org/1999/xlink" xlink:title="ventral scales" id="ABBRID0EFDDI" xlink:type="simple">VS</abbrev>
                      </bold>
                    </td><td rowspan="1" colspan="1">
                      <bold>161–170</bold>
                    </td><td rowspan="1" colspan="1">
                      <bold>172–174</bold>
                    </td><td rowspan="1" colspan="1">
                      <bold>151–162</bold>
                    </td><td rowspan="1" colspan="1">
                      <bold>144–156</bold>
                    </td></tr><tr><td rowspan="1" colspan="1">
                      <bold>
                        <abbrev xmlns:xlink="http://www.w3.org/1999/xlink" xlink:title="cloacal plate" id="ABBRID0EHEDI" xlink:type="simple">CP</abbrev>
                      </bold>
                    </td><td rowspan="1" colspan="1">1</td><td rowspan="1" colspan="1">1</td><td rowspan="1" colspan="1">1</td><td rowspan="1" colspan="1">1</td></tr><tr><td rowspan="1" colspan="1">
                      <bold>
                        <abbrev xmlns:xlink="http://www.w3.org/1999/xlink" xlink:title="subcaudals" id="ABBRID0E4EDI" xlink:type="simple">SC</abbrev>
                      </bold>
                    </td><td rowspan="1" colspan="1">
                      <bold>55–61</bold>
                    </td><td rowspan="1" colspan="1">
                      <bold>46–49</bold>
                    </td><td rowspan="1" colspan="1">
                      <bold>49–56</bold>
                    </td><td rowspan="1" colspan="1">
                      <bold>51–55</bold>
                    </td></tr><tr><td rowspan="1" colspan="1">
                      <bold><abbrev xmlns:xlink="http://www.w3.org/1999/xlink" xlink:title="ventral scales" id="ABBRID0E6FDI" xlink:type="simple">VS</abbrev>+<abbrev xmlns:xlink="http://www.w3.org/1999/xlink" xlink:title="subcaudals" id="ABBRID0EDGDI" xlink:type="simple">SC</abbrev></bold>
                    </td><td rowspan="1" colspan="1">
                      <bold>220–226</bold>
                    </td><td rowspan="1" colspan="1">
                      <bold>219–221</bold>
                    </td><td rowspan="1" colspan="1">
                      <bold>200–212</bold>
                    </td><td rowspan="1" colspan="1">
                      <bold>195–205</bold>
                    </td></tr></tbody></table></table-wrap><fig id="F6" position="float" orientation="portrait"><object-id xmlns:xlink="http://www.w3.org/1999/xlink" content-type="doi" xlink:type="simple">10.3897/zookeys.1209.128944.figure6</object-id><object-id xmlns:xlink="http://www.w3.org/1999/xlink" content-type="arpha" xlink:type="simple">D2BBCF00-A183-5D26-A509-26CBC62B45CB</object-id><label>Figure 6.</label><caption><p>Comparisons of the tails between males and females of <italic><tp:taxon-name><tp:taxon-name-part taxon-name-part-type="genus" reg="Achalinus">Achalinus</tp:taxon-name-part><tp:taxon-name-part taxon-name-part-type="species" reg="sheni">sheni</tp:taxon-name-part></tp:taxon-name></italic><bold>A1</bold> specimen ANU20230013, paratype, adult male <bold>A2</bold> specimen ANU20230012, paratype, adult male <bold>A3</bold> specimen LFR2023009, adult male <bold>B1</bold> specimen LFR2023010, adult female <bold>B2</bold> specimen LFR2024015, adult female <bold>B3</bold> specimen LFR2023008, adult female. Photos by Yu-Hao Xu.</p></caption><graphic xmlns:xlink="http://www.w3.org/1999/xlink" xlink:href="zookeys-1209-001_article-128944__-g006.jpg" position="float" orientation="portrait" xlink:type="simple" id="oo_1108609.jpg"><uri content-type="original_file" xlink:type="simple">https://binary.pensoft.net/fig/1108609</uri></graphic></fig></tp:treatment-sec><tp:treatment-sec sec-type="description" id="SECID0EDIDI"><title>Revision of diagnostic characters.</title><p>(1) dorsal scales strongly keeled, 23 rows throughout the body, the outmost row smooth and significantly enlarged; (2) tail relatively short, <abbrev xmlns:xlink="http://www.w3.org/1999/xlink" xlink:title="tail length" id="ABBRID0EJIDI" xlink:type="simple">TAL</abbrev>/<abbrev xmlns:xlink="http://www.w3.org/1999/xlink" xlink:title="total length" id="ABBRID0ENIDI" xlink:type="simple">TL</abbrev> ratio 0.183–0.224 in males, and 0.140–0.164 in females; (3) the suture between internasals subequal to the suture between prefrontals; (4) loreal one, subrectangular, <abbrev xmlns:xlink="http://www.w3.org/1999/xlink" xlink:title="loreal height" id="ABBRID0ERIDI" xlink:type="simple">LorH</abbrev>/<abbrev xmlns:xlink="http://www.w3.org/1999/xlink" xlink:title="loreal length" id="ABBRID0EVIDI" xlink:type="simple">LorL</abbrev> 0.53–0.76; (5) ventrals 161–170 in males and 172–174 in females; (6) cloacal plate entire; (7) subcaudals 55–61 in males and 46–49 in females, not paired; (8) the length of supraocular almost equal to the length of upper anterior temporal; (9) vertebral line inconspicuous and subcaudal streak absent.</p></tp:treatment-sec><tp:treatment-sec sec-type="natural history" id="SECID0EZIDI"><title>Natural history notes.</title><p><italic><tp:taxon-name><tp:taxon-name-part taxon-name-part-type="genus" reg="Achalinus">Achalinus</tp:taxon-name-part><tp:taxon-name-part taxon-name-part-type="species" reg="sheni">sheni</tp:taxon-name-part></tp:taxon-name></italic> is currently known from Hunan Province, China: Lianyuan City, Nanyue District and Nanshan National Park, Shaoyang City (350–410 m a.s.l.). The known activity period of <italic><tp:taxon-name><tp:taxon-name-part taxon-name-part-type="genus" reg="Achalinus">A.</tp:taxon-name-part><tp:taxon-name-part taxon-name-part-type="species" reg="sheni">sheni</tp:taxon-name-part></tp:taxon-name></italic> is from March to October but activity peaks in early summer. The species usually prefers to hide under rocks, decaying wood, or fallen leaves, but it has sometimes been found on cement roads in the mountains after rain or on high-humidity nights. Through dissection, it was found that there were undigested earthworms in the intestine of specimen LFR2023009. Therefore, we speculate that <italic><tp:taxon-name><tp:taxon-name-part taxon-name-part-type="genus" reg="Achalinus">A.</tp:taxon-name-part><tp:taxon-name-part taxon-name-part-type="species" reg="sheni">sheni</tp:taxon-name-part></tp:taxon-name></italic> feeds mainlyon worms in the wild.</p></tp:treatment-sec><ref-list><ref id="B38"><mixed-citation xmlns:xlink="http://www.w3.org/1999/xlink" xlink:type="simple"><person-group><name name-style="western"><surname>Wang</surname><given-names>J</given-names></name><name name-style="western"><surname>Li</surname><given-names>Y</given-names></name><name name-style="western"><surname>Zeng</surname><given-names>ZC</given-names></name><name name-style="western"><surname>Lyu</surname><given-names>ZT</given-names></name><name name-style="western"><surname>Sung</surname><given-names>YH</given-names></name><name name-style="western"><surname>Li</surname><given-names>YY</given-names></name><name name-style="western"><surname>Lin</surname><given-names>CY</given-names></name><name name-style="western"><surname>Wang</surname><given-names>YY</given-names></name></person-group> (<year>2019</year>) <article-title>A new species of the genus <italic><tp:taxon-name><tp:taxon-name-part taxon-name-part-type="genus">Achalinus</tp:taxon-name-part></tp:taxon-name></italic> from southwestern Guangdong Province, China (<tp:taxon-name><tp:taxon-name-part taxon-name-part-type="order">Squamata</tp:taxon-name-part></tp:taxon-name>: <tp:taxon-name><tp:taxon-name-part taxon-name-part-type="family">Xenodermatidae</tp:taxon-name-part></tp:taxon-name>).</article-title><source>Zootaxa</source><volume>4674</volume>(<issue>4</issue>): <fpage>471</fpage>–<lpage>481</lpage>. <ext-link xlink:href="10.11646/zootaxa.4674.4.6" ext-link-type="doi" xlink:type="simple">https://doi.org/10.11646/zootaxa.4674.4.6</ext-link></mixed-citation></ref><ref id="B27"><mixed-citation xmlns:xlink="http://www.w3.org/1999/xlink" xlink:type="simple"><person-group><name name-style="western"><surname>Ma</surname><given-names>S</given-names></name><name name-style="western"><surname>Xu</surname><given-names>YH</given-names></name><name name-style="western"><surname>Qi</surname><given-names>S</given-names></name><name name-style="western"><surname>Wang</surname><given-names>YY</given-names></name><name name-style="western"><surname>Tang</surname><given-names>SS</given-names></name><name name-style="western"><surname>Huang</surname><given-names>S</given-names></name><name name-style="western"><surname>Jiang</surname><given-names>JP</given-names></name></person-group> (<year>2023a</year>) <article-title>Discovery of a new cryptic <italic><tp:taxon-name><tp:taxon-name-part taxon-name-part-type="genus">Achalinus</tp:taxon-name-part></tp:taxon-name></italic> Peters, 1869 (<tp:taxon-name><tp:taxon-name-part taxon-name-part-type="suborder">Serpentes</tp:taxon-name-part></tp:taxon-name>, <tp:taxon-name><tp:taxon-name-part taxon-name-part-type="family">Xenodermidae</tp:taxon-name-part></tp:taxon-name>) species from Hunan Province, China.</article-title><source>ZooKeys</source><volume>1181</volume>: <fpage>9</fpage>–<lpage>27</lpage>. <ext-link xlink:href="10.3897/zookeys.1181.109462" ext-link-type="doi" xlink:type="simple">https://doi.org/10.3897/zookeys.1181.109462</ext-link></mixed-citation></ref></ref-list></tp:taxon-treatment>
